# Supplementary material for: Effect of Empagliflozin and Dapagliflozin on Ambulatory Arterial Stiffness in Patients with Type 2 Diabetes Mellitus and Cardiovascular Co-Morbidities: A Prospective, Observational Study
Source: Medicina (Kaunas). 2022 Aug 27;58(9):1167. doi: 10.3390/medicina58091167 (PMC9501055; doi:10.3390/medicina58091167)
Supplement: Supplementary file 1 [file medicina-58-01167-s001.zip]

Archive with 3 entries (3 files):
- Online supplementary table S1.pdf
- Online supplementary table S2.pdf
- STROBE-checklist-v4-combined-PlosMedicine.pdf
